# Supplementary material for: The Effects of Temperature Management on Brain Microcirculation, Oxygenation and Metabolism
Source: Brain Sci. 2022 Oct 21;12(10):1422. doi: 10.3390/brainsci12101422 (PMC9599843; doi:10.3390/brainsci12101422)
Supplement: Supplementary file 1 [file brainsci-12-01422-s001.zip]

Archive with 1 entries (1 files):
- brainsci-1870865 - Supplementary.pdf
